# Supplementary material for: Wettability of polytetrafluoroethylene surfaces by plasma etching modifications
Source: PLoS One. 2023 Mar 31;18(3):e0282352. doi: 10.1371/journal.pone.0282352 (PMC10065265; doi:10.1371/journal.pone.0282352)
Supplement: S1 File — (ZIP) [file pone.0282352.s001.zip]

Archive with 19 entries (19 files):
- Fig1_1.tif
- Fig1_2.tif
- Fig1_3.tif
- Fig2_1.tif
- Fig2_2.tif
- Fig2_3.tif
- Fig2_4.tif
- Fig2_5.tif
- Fig2_6.tif
- Fig2_7.tif
- Fig2_8.tif
- Fig2_9.tif
- Fig3_1.tif
- Fig3_2.tif
- Fig3_3.tif
- Fig4_1.tif
- Fig5_1.tif
- Fig5_2.tif
- Fig5_3.tif
